# Supplementary material for: Predictive Value of a Gastric Microbiota Dysbiosis Test for Stratifying Cancer Risk in Atrophic Gastritis Patients
Source: Nutrients. 2024 Dec 31;17(1):142. doi: 10.3390/nu17010142 (PMC11722812; doi:10.3390/nu17010142)
Supplement: Supplementary file 1 [file nutrients-17-00142-s001.zip]

Archive with 1 entries (1 files):
- nutrients-3379337-supplementary.pdf
